# Supplementary material for: Association between the neutrophil percentage-to-albumin ratio and pelvic adhesion severity in endometriosis: A retrospective cross-sectional study
Source: PLoS One. 2025 Dec 2;20(12):e0337077. doi: 10.1371/journal.pone.0337077 (PMC12671820; doi:10.1371/journal.pone.0337077)
Supplement: S1 Data — (XLSX) [file pone.0337077.s002.xlsx]

## Sheet: Sheet1
Numbering	Age	Height,cm	weight,kg	Gravidity	Parity	CA125	CA199	hs-CRP	Albumin	LYMPH	MONO	NEUT	EO	BASO	NEUT%	PLT	FIB	Lateralization	Size of the largest endometrioma,cm	Pelvic adhesion score	Pelvic adhesion grading	NPAR	NPAR10	NLR
1	46	150	53	1	1	26.7	32.51	11.13	35.8	2.01	0.4	7.62	0.04	0.03	75.4	265	3.32	0	7	11	1	2.10615	21.06	3.79104
2	44	162	95	3	1	314.9	125.94	15.36	36.6	1.23	0.44	5.14	0.14	0.01	73.9	563	5.07	1	10	12	1	2.01913	20.19	4.17886
3	30	155	60	0	0	48.8	27.64	0.69	39.3	2.59	0.34	2.1	0.1	0.02	40.8	140	2.33	0	7	3	0	1.03817	10.38	0.810811
4	42	158	75	2	1	93.4	86.71	3.84	41.9	1.81	0.24	4.05	0.07	0.06	65.1	274	3.62	0	7	4	0	1.5537	15.54	2.23757
5	26	165	70	0	0	27.2	23.3	1.67	42	1.87	0.44	5.28	0.05	0.02	68.9	292	2.96	1	9	11	1	1.64048	16.4	2.82353
6	35	162	55	5	2	181.8	68.5	2.39	43.1	1.92	0.32	3.24	1.03	0.04	58.4	235	3.52	1	9	11	1	1.35499	13.55	1.6875
7	39	160	60	2	2	65.4	88.32	7.89	37.1	1.85	0.39	2.12	0.7	1.1	47.7	356	2.76	1	6	8	0	1.28571	12.86	1.14595
8	30	160	55.5	3	1	54.6	24.13	5.17	42.1	1.62	0.27	4.42	0.06	0.01	69.1	258	3.97	1	6	10	1	1.64133	16.41	2.7284
9	40	160	72.5	2	1	54.1	102.51	3.98	42.6	1.41	0.34	2.59	0.05	0.03	58.6	399	2.85	0	5	11	1	1.37559	13.76	1.83688
10	45	160	66.5	3	1	328.7	532.48	0.68	44.8	1.41	0.44	13.28	0	0.02	87.7	271	5.74	0	7	11	1	1.95759	19.58	9.41844
11	29	160	60	0	0	112.2	4083.48	2.23	42	2.66	0.49	4.25	0.07	0.02	56.7	289	2.69	0	7	0	0	1.35	13.5	1.59774
12	32	167	48	1	1	254.4	51.45	1.92	37.1	2	0.29	2.64	0.17	0.03	51.5	279	2.39	0	9	13	1	1.38814	13.88	1.32
13	35	170	58	1	1	25.9	90.98	0.56	36.6	1.52	0.29	1.99	0.34	0.04	47.6	259	2.36	0	10	4	0	1.30055	13.01	1.30921
14	37	170	85	1	1	58.3	285.68	1.04	44.9	1.76	0.24	4.75	0.06	0.03	69.5	275	2.78	0	8	6	1	1.54788	15.48	2.69886
15	39	150	46	2	1	104.4	60.01	0.79	44.2	1.47	0.28	2.87	0.05	0.02	61.2	191	2.57	1	6	0	0	1.38462	13.85	1.95238
16	43	160	61	5	2	42.9	9.71	0.85	47.2	1.26	0.27	4.55	0.05	0.03	73.8	256	2.65	0	7	2	1	1.56356	15.64	3.61111
17	32	158	46	2	2	24.9	254.26	0.56	43	2.14	0.4	2.73	0.23	0.4	49.3	196	2.08	0	6	3	0	1.14651	11.47	1.2757
18	35	163	50	3	2	57.4	33.63	0.56	39.6	1.9	0.4	2.05	0.16	0.03	45.1	280	2.08	0	6	2	0	1.13889	11.39	1.07895
19	42	156	62	4	2	78.6	22.05	0.69	39.8	2.3	0.38	2.38	0.23	0.04	43.2	267	2.83	0	8.5	4	0	1.08543	10.85	1.03478
20	44	160	58	1	1	291.9	269.51	5.23	45.6	1.04	0.19	5.64	0.02	0.03	81.6	291	3.82	1	12	11	1	1.78947	17.89	5.42308
21	38	158	53	2	2	106.6	119.96	0.56	38.1	1.79	0.2	1.85	0.09	0.04	46.6	179	2.36	0	7	4	0	1.2231	12.23	1.03352
22	30	161	55	1	0	125.9	50.5	1.04	44.5	1.5	0.17	2.33	0.16	0.02	55.7	214	1.96	0	6	4	0	1.25169	12.52	1.55333
23	36	158	53	0	0	22	3.33	0.56	44	0.89	0.2	4.87	0	0.01	81.5	177	1.78	0	5	10	1	1.85227	18.52	5.47191
24	40	155	51	2	0	52.9	46.12	14.23	41.5	1.16	0.76	8.56	0.05	0.06	80.8	226	4.53	0	10	9	1	1.94699	19.47	7.37931
25	29	155	58	0	0	17	12.17	4.28	41.2	1.98	0.41	3.35	0.34	0.05	54.7	217	2.33	1	6.5	3	0	1.32767	13.28	1.69192
26	23	159	51	0	0	148	63.82	3.62	43.9	2.12	0.05	3.34	0.07	0.02	55.2	289	3.85	0	10	0	0	1.2574	12.57	1.57547
27	44	162	52	1	1	139.3	21.22	2.43	37.3	1.49	0.45	4.2	0.04	0.04	64.6	188	2.99	1	5	14	1	1.7319	17.32	2.81879
28	45	153	53	3	1	49.2	104.56	0.56	46.3	1.05	0.29	2.12	0.02	0.02	60.5	211	2.66	0	6	8	1	1.3067	13.07	2.01905
29	31	167	55	1	1	105.1	149.4	5.88	48.1	1.31	0.43	3.88	0.06	0.04	67.9	317	3.44	0	10	5	0	1.41164	14.12	2.96183
30	29	158	55	0	0	85.2	11.78	1.04	42.9	1.82	0.27	4.1	0.11	0.04	64.7	301	3.04	1	8	8	1	1.50816	15.08	2.25275
31	44	158	60	2	1	198.5	2	0.61	47.1	1.05	0.55	3.95	0.01	0.03	70.7	336	2.78	1	7	9	1	1.50106	15.01	3.7619
32	43	158	58	1	1	69.4	732.65	1.32	46.5	1.32	0.32	5.03	0.06	0.01	74.6	260	5.22	0	8	4	0	1.6043	16.04	3.81061
33	30	165	48	3	1	62.1	85.28	0.56	42.4	1.7	0.26	2.38	0.2	0.06	51.7	249	2.08	0	7	9	1	1.21934	12.19	1.4
34	49	156	58.5	4	2	51.7	20.44	1.8	36.9	1.47	0.45	1.5	0.07	0.02	42.7	289	2.2	0	5	2	0	1.15718	11.57	1.02041
35	40	170	64	3	1	124.1	108.45	0.99	45.4	1.61	0.29	3.99	0.13	0.06	65.7	360	3.18	1	15	8	1	1.44714	14.47	2.47826
36	43	164	53	1	1	83.7	50.22	0.56	46.9	1.37	0.38	3.56	0.14	0.04	64.8	298	2.06	0	6	3	0	1.38166	13.82	2.59854
37	35	156	52	2	1	36.2	429.62	15.36	45.7	0.99	0.42	4.99	0.03	0.03	77.3	216	4.9	0	7	7	1	1.69147	16.91	5.0404
38	47	158	68	3	1	92.8	25.31	1.69	37.1	1.77	0.21	2.55	0.12	0.01	54.8	204	2.35	0	4	8	1	1.47709	14.77	1.44068
39	34	162	58	0	0	181.6	339.73	4.73	48.6	1.71	0.24	5.34	0.08	0.04	72.1	311	3.31	1	7	4	0	1.48354	14.84	3.12281
40	33	156	55	0	0	19.7	4.17	1.02	41.5	2.84	0.63	4.33	0.11	0.03	54.5	315	2.97	0	8	8	1	1.31325	13.13	1.52465
41	40	165	52.5	2	1	380.1	109.44	0.56	48	1.5	0.28	3.84	0.41	0.04	63.2	214	2.61	0	8	0	0	1.31667	13.17	2.56
42	43	155	50.5	1	1	18.3	21.55	6.1	39.2	0.99	0.43	2.12	0.02	0.01	59.4	183	2.92	1	8	9	1	1.51531	15.15	2.14141
43	41	158	53	1	1	55.6	115.08	0.56	39.3	1.21	0.37	2.04	0.14	0.03	53.8	250	1.96	0	9	8	1	1.36896	13.69	1.68595
44	20	155	48	0	0	1702.9	145.01	1.83	47.9	2.02	0.6	8.69	0.02	0.03	76.4	252	3.68	0	9	5	0	1.59499	15.95	4.30198
45	33	160	43	2	2	78.9	42.61	0.56	46.8	1.05	0.29	3.88	0.02	0.01	73.9	141	3.38	1	6	9	1	1.57906	15.79	3.69524
46	39	165	56	3	2	65.91	2	0.56	43.2	1.26	0.31	2.66	0.03	0.01	62.2	323	3.18	1	7	9	1	1.43981	14.4	2.11111
47	47	167	70	5	2	30.7	2	0.56	44.6	1.07	0.31	3.4	0.04	0.02	70.2	160	2.94	0	8	3	0	1.57399	15.74	3.17757
48	33	163	65	2	1	19.1	2	0.89	48.5	1.93	0.55	7.58	0.05	0.02	74.8	287	2.29	0	6	8	1	1.54227	15.42	3.92746
49	39	149	45	3	2	67.6	50.63	1.05	52.1	0.88	0.34	5.15	0.05	0.06	79.5	311	2.87	1	6	9	1	1.52591	15.26	5.85227
50	40	160	49	3	1	64.4	23.67	2.02	46	2.01	0.31	3.81	0.32	0.04	58.7	267	2.92	0	8	8	1	1.27609	12.76	1.89552
51	39	165	50	2	1	58.1	274.11	0.56	46	1.57	0.4	2.32	0.16	0.02	51.8	240	2.08	0	4	3	0	1.12609	11.26	1.47771
52	33	158	50	2	1	175.9	69.01	0.78	45.8	2.16	0.44	4.77	0.21	0.02	62.7	299	2.76	1	5	9	1	1.369	13.69	2.20833
53	32	166	70	1	1	26.2	2	0.91	40.4	1.48	0.23	2.06	0.05	0.02	53.8	234	3	0	9	0	0	1.33168	13.32	1.39189
54	40	163	57	4	2	15.9	142.92	1.28	45	2.36	0.55	3.82	0.07	0.02	56	308	2.47	0	5	10	1	1.24444	12.44	1.61864
55	25	165	70	0	0	25.3	9.46	3.3	41.2	2.4	0.41	3.6	0.23	0.03	54	289	2.74	0	10	0	0	1.31068	13.11	1.5
56	39	167	67	0	0	31.4	13.71	0.7	40.5	2.22	0.39	3.33	0.17	0.01	54.4	257	3.02	0	8	8	1	1.34321	13.43	1.5
57	32	170	55	1	0	108.9	70.76	1.65	46.9	1.34	0.22	3.32	0.06	0.03	66.8	308	4.59	0	7	8	1	1.42431	14.24	2.47761
58	33	162	57	0	0	74.6	525.41	3.83	40	2.3	0.35	3.24	0.1	0.04	53.7	252	3.03	1	9	9	1	1.3425	13.43	1.4087
59	40	164	67	1	1	135.4	465.75	3.18	46	1.55	0.24	3.63	0.22	0.01	64.3	252	3.14	1	9	12	1	1.39783	13.98	2.34194
60	33	156	55	0	0	19.7	4.17	1.02	41.5	2.84	0.63	4.33	0.11	0.03	54.5	315	2.97	0	8	11	1	1.31325	13.13	1.52465
61	40	160	59	3	1	93.7	312.67	0.7	45.8	1.23	0.23	3.56	0.03	0.02	70.2	184	3.3	0	5	3	0	1.53275	15.33	2.89431
62	35	158	60	0	0	31.3	7.22	0.73	43.1	1.43	0.47	4.44	0.08	0.03	68.7	227	4.48	0	4	6	1	1.59397	15.94	3.1049
63	40	168	67.5	2	2	51.5	11.18	2.25	43.9	2.46	0.78	5.12	0.08	0.03	60.5	141	3.13	0	8	3	0	1.37813	13.78	2.0813
64	23	165	67.5	1	0	33.1	49.98	0.56	41.3	2.19	0.33	3.59	0.11	0.03	57.4	184	2.08	0	7	0	0	1.38983	13.9	1.63927
65	30	160	58	2	2	319.5	47.28	3.57	41.6	1.19	0.27	2.69	0.07	0.02	63.4	350	3.52	0	7	14	1	1.52404	15.24	2.2605
66	41	159	56	1	1	236.8	22.23	3.58	41.6	2.17	0.5	5.29	0.19	0.07	64.3	576	4.07	1	6.5	9	1	1.54567	15.46	2.43779
67	40	157	57.5	2	2	72.5	6.53	0.59	44.9	1.81	0.49	4.34	0.03	0.03	64.9	149	2.69	1	8	11	1	1.44543	14.45	2.39779
68	38	172	65	1	1	21	62.19	15.36	46.8	1.21	0.31	4.4	0.04	0.02	73.6	192	3.98	1	7	9	1	1.57265	15.73	3.63636
69	37	160	50.5	2	2	69.4	8.93	1.67	44.2	2.04	0.45	3.39	0.13	0.05	56	282	2.75	0	8	8	1	1.26697	12.67	1.66176
70	38	165	68	1	0	41.7	2.33	0.81	45.4	1.33	0.27	2.06	0.11	0.01	54.5	170	2.69	0	7	8	1	1.20044	12	1.54887
71	37	163	50	3	1	41.6	28.52	1.37	48.8	1.86	0.22	3.38	0.1	0.02	60.6	223	2.55	1	7	9	1	1.2418	12.42	1.8172
72	47	160	75	3	1	72.6	26.71	3.2	46.4	1.59	0.34	3.67	0.06	0.03	64.5	281	2.74	0	9	0	0	1.39009	13.9	2.30818
73	46	160	57.8	1	1	39.2	13.84	15.36	45.2	0.79	0.33	1.24	0.09	0.02	50.2	297	3.75	1	9	5	0	1.11062	11.11	1.56962
74	39	165	82	6	1	21.6	22.9	1	37.4	1.14	0.24	2.03	0.08	0.02	57.8	247	2.49	0	8	6	1	1.54545	15.45	1.7807
75	38	165	70	1	1	43.1	19.03	0.73	47.2	1.3	0.3	3.1	0.09	0.04	64.2	328	2.37	0	5	14	1	1.36017	13.6	2.38462
76	39	162	70	4	1	31	25.65	1.28	52	1.1	0.3	3.68	0.16	0.02	70	229	3.15	0	9	6	1	1.34615	13.46	3.34545
77	47	163	49	4	1	18	10.82	1	47	1.3	0.27	2.91	0.04	0.036	63.5	321	2.89	0		14	1	1.35106	13.51	2.23846
78	27	168	66	0	0	37.7	113.06	1.69	49.8	1.42	0.36	3.66	0.04	0.03	66.5	238	2.75	1	4	0	0	1.33534	13.35	2.57746
79	31	158	65	2	0	38.7	50.07	1.41	38.8	2.43	0.55	3.91	0.08	0.04	55.8	356	2.58	1	6	8	1	1.43814	14.38	1.60905
80	26	165	44	0	0	26.5	181.66	0.77	47.5	1.29	0.35	2.84	0.04	0.04	61.8	253	2.89	1	8	9	1	1.30105	13.01	2.20155
81	30	166	46	0	0	42.4	30.59	0.56	45.3	2.45	0.52	5.56	0.09	0.07	64	254	1.72	0	12	5	0	1.4128	14.13	2.26939
82	30	160	54	1	0	72.8	30.43	0.59	43.3	1.69	0.48	3.62	0.09	0.03	61.3	260	3.53	0	9	0	0	1.4157	14.16	2.14201
83	44	168	60	2	1	144.5	71.53	0.56	39.7	1.3	0.33	1.95	0.06	0.03	53.2	306	2.96	0	12	6	1	1.34005	13.4	1.5
84	36	170	70	1	1	85.7	260.06	0.56	45.3	1.39	0.43	3.32	0.08	0.04	63.1	203	2.18	1	8	9	1	1.39294	13.93	2.38849
85	36	163	40	3	1	71.5	41.7	1.07	47.9	2.02	0.3	4.67	0.13	0.04	65.2	231	3.01	1	6	4	0	1.36117	13.61	2.31188
86	28	170	62	0	0	58.2	66.5	14.36	38.7	1.25	0.38	5.63	0.07	0.03	76.4	430	7.29	1	10	7	1	1.97416	19.74	4.504
87	32	167	60	1	1	185.3	92.56	0.89	46.1	1.32	0.23	2.19	0.06	0.03	57.1	281	2.61	0	7	3	0	1.23861	12.39	1.65909
88	37	160	67	4	2	19.2	6.07	1.6	42.2	1.58	0.36	3.7	0.11	0.02	64.2	321	2.77	0	7	10	1	1.52133	15.21	2.34177
89	35	162	55	1	1	271.3	189.38	5.66	37.9	1.85	0.35	2.69	0.07	0.01	54.2	258	2.94	0	13	14	1	1.43008	14.3	1.45405
90	33	162	50	2	1	16.3	78.6	1	47.1	1.86	0.34	2.53	0.16	0.05	51.2	249	2.9	1	6	5	0	1.08705	10.87	1.36022
91	37	168	52	1	1	175.5	6.8	6.92	41.3	1.51	0.28	2.66	0.04	0.04	58.7	304	3.24	1	6	10	1	1.42131	14.21	1.76159
92	40	168	58	1	1	49	30.4	0.77	41.1	1.37	0.3	2.51	0.06	0.03	58.9	251	2.63	1	6	9	1	1.43309	14.33	1.83212
93	28	162	65	4	1	107.8	44.33	1.11	39.9	1.45	0.34	5.09	0.05	0.02	73.2	266	2.8	1	12	7	1	1.83459	18.35	3.51034
94	35	162	55	1	1	189.38	271.3	5.66	37.9	1.85	0.35	2.69	0.07	0.01	54.2	258	2.94	1	13	14	1	1.43008	14.3	1.45405
95	38	165	70	1	1	43.1	19.03	0.73	47.2	1.3	0.3	3.1	0.09	0.04	64.2	328	2.37	1	10	14	1	1.36017	13.6	2.38462
96	44	164	72	2	0	26.5	2	6.67	42.2	1.35	0.45	3.82	0.11	0.02	66.5	351	3.13	1	10	10	1	1.57583	15.76	2.82963
97	42	166	95	1	1	106	75.06	14.98	36.2	1.67	0.37	2.88	0.06	0.02	57.6	223	2.47	0	9	9	1	1.59116	15.91	1.72455
98	35	157	51	1	1	137.5	108.38	0.56	44.4	1.37	0.28	2.43	0.06	0.02	58.5	275	2.48	1	5	2	0	1.31757	13.18	1.77372
99	35	165	60	2	1	92.8	31.58	0.7	49.8	1.71	0.26	2.48	0	0.04	55.2	159	2.85	1	6	5	0	1.10843	11.08	1.45029
100	37	162	58	3	2	48	11.85	0.56	37	1.76	0.43	2.37	0.13	0.01	50.5	216	2.73	1	7	9	1	1.36486	13.65	1.34659
101	40	166	60	1	1	66.8	121.32	0.95	38.9	1.34	0.45	2.91	0.12	0.03	60	202	2.12	1	7	9	1	1.54242	15.42	2.17164
102	34	159	49	3	2	88.1	137.02	3.04	42.9	1.3	0.4	4.25	0.18	0.03	69	210	2.21	1	10	9	1	1.60839	16.08	3.26923
103	38	158	59	1	1	76.5	36.92	1.22	38.9	3.34	0.43	3.47	0.1	0.01	47.2	317	2.8	1	6	7	1	1.21337	12.13	1.03892
104	28	162	65	4	1	107.8	44.33	1.11	39.9	1.45	0.34	5.09	0.05	0.02	73.2	266	2.8	1	12	6	1	1.83459	18.35	3.51034
105	45	163	70	2	1	63.2	36.85	0.71	43	1.51	0.22	5.95	0.02	0.02	77.1	211	2.98	1	8	7	1	1.79302	17.93	3.9404
106	37	170	63	3	2	58.2	53.99	0.56	37	1.09	0.28	2.79	0.05	0.01	66.2	171	2.3	1	7	10	1	1.78919	17.89	2.55963
107	37	168	54	2	1	35.9	12.75	0.56	48.7	1.03	0.17	2.92	0	0.02	70.5	197	1.86	0	7	0	0	1.44764	14.48	2.83495
108	42	161	45	2	1	16.6	18.35	0.56	45.8	1.1	0.28	1.97	0.08	0.04	56.7	262	2.24	0	5	0	0	1.23799	12.38	1.79091
109	25	163	66.5	0	0	71.3	26.85	0.56	44.9	2.99	0.41	4.1	0.07	0.01	54.2	295	3.05	0	5	0	0	1.20713	12.07	1.37124
110	29	165	70	0	0	11.8	13.09	0.56	47.3	1.78	0.2	2.98	0.1	0.01	58.8	186	3.48	1	4	11	1	1.24313	12.43	1.67416
111	46	160	50	2	0	44.5	117.39	2.68	43.6	1.88	0.3	5.13	0.34	0.02	66.9	214	3.02		6	10	1	1.5344	15.34	2.72872
112	44	168	67	2	1	54.3	46.11	0.56	44.3	1.17	0.29	4.01	0.03	0.04	72.3	385	2.91	1	6	9	1	1.63205	16.32	3.42735
113	35	155	56	1	1	26.6	5.3	0.56	47.2	2.11	0.44	1.04	0.05	0.04	60.5	287	2.77	1	7	10	1	1.28178	12.82	0.492891
114	44	160	57	5	4	40.1	90.23	0.56	42.8	2.05	0.17	3.06	0.29	0.02	54.7	213	2.27	0	3	10	1	1.27804	12.78	1.49268
115	38	168	58	2	1	348.1	2	0.56	37.8	1.74	0.35	4.29	0.14	0.05	65.3	231	2.75	1	10	6	1	1.72751	17.28	2.46552
116	36	160	64	3	2	63.4	32.7	5.22	44.7	1.81	0.27	2.81	0.05	0.04	56.5	234	2.73	1	8	11	1	1.26398	12.64	1.55249
117	41	164	75	6	2	45.1	23.14	3.24	39.8	0.91	0.34	4.89	0.08	0.04	78.1	221	2.88	1	8	9	1	1.96231	19.62	5.37363
118	35	163	60	3	2	40.4	53.99	0.56	40.6	1.71	0.46	3.27	0.11	0.04	58.5	147	3.62	0	6	3	0	1.44089	14.41	1.91228
119	39	160	58	2	1	119.1	19.36	1.7	39	1.53	0.45	3.02	0.16	0.04	58	166	3.07	0	8	3	0	1.48718	14.87	1.97386
120	22	170	56	0	0	71.9	42.1	10.92	45.5	1.14	0.18	2.41	0.1	0.03	62.7	278	4.1	0	8	3	0	1.37802	13.78	2.11404
121	33	167	61	1	1	76.9	84.43	0.56	38.9	2.55	0.44	3.77	0.18	0.04	54	241	2.06	0	9	12	1	1.38817	13.88	1.47843
122	44	160	46	2	1	29.9	73.42	0.56	40.8	0.96	0.24	3.48	0.08	0.01	73	130	2.21	0	6	7	1	1.78922	17.89	3.625
123	31	163	70	1	1	52.3	71.37	7.75	42	2.45	0.35	3.91	0.2	0.03	56.3	291	3.25	0	10	9	1	1.34048	13.4	1.59592
124	34	162	52	2	1	29.9	52.64	0.56	41.9	1.97	0.22	2.46	0.11	0.02	51.4	205	2.37	0	5	8	1	1.22673	12.27	1.24873
125	38	160	49	2	1	62.5	17.29	0.56	44.2	3.02	0.4	2.98	0.1	0.01	46.4	172	2.82	0	8	4	0	1.04977	10.5	0.986755
126	39	149	42.2	1	1	40.3	25.4	1.06	38.4	1.42	0.29	14.12	0.06	0.05	69.4	267	3.15	1	7	10	1	1.80729	18.07	9.94366
127	29	175	59	0	0	78.6	237.5	1.17	43.1	1.8	0.42	3.58	0.08	0.05	60.4	248	2.66	1	12	12	1	1.40139	14.01	1.98889
128	29	164	60	1	1	314.4	443.5	1.1	46.9	1.92	0.28	4.68	0.08	0.03	67	300	2.78	1	10	10	1	1.42857	14.29	2.4375
129	37	160	50	2	1	123.4	951.05	1.17	46.5	1.24	0.36	3.55	0.05	0.04	67.8	229	3.25	0	8	6	0	1.45806	14.58	2.8629
130	40	158	53	2	1	36	549.98	15.6	40.1	2.21	0.35	4.3	0.07	0.01	61.9	236	3.57	0	4	5	0	1.54364	15.44	1.9457
131	33	160	75	0	0	45	16.53	3.48	41.2	1.87	0.51	4.86	0.06	0.02	66.4	255	3.26	0	4	3	0	1.61165	16.12	2.59893
132	44	165	77.5	4	2	58.4	6.68	0.56	41.9	1.09	0.25	2.88	0.2	0.03	64.8	201	2.3	0	8	5	0	1.54654	15.47	2.6422
133	43	163.5	63	5	2	17.6	71.44	2.38	37.5	1.33	0.29	2.24	0.07	0.02	56.6	236	3.32	1	8	12	1	1.50933	15.09	1.68421
134	28	175	60	1	0	58.7	12.56	2.34	41.1	1.64	0.25	2.67	0.17	0.01	56.4	220	2.14	0	12	4	0	1.37226	13.72	1.62805
135	34	160	56	3	2	19.7	22.68	0.56	38.5	2.11	0.3	2.16	0.05	0.01	46.6	310	2.42	1	8	5	0	1.21039	12.1	1.0237
136	46	156	65	1	1	25	25.32	2.15	34.9	1.48	0.25	2.09	0.08	0.02	53.3	178	2.5	0	8	10	1	1.52722	15.27	1.41216
137	46	160	60	6	1	62.1	23.13	1.44	41.6	1.49	0.31	2.94	0.11	0.03	60.4	301	3.14	1	10	3	0	1.45192	14.52	1.97315
138	40	160	62	1	1	67.3	2	0.77	43.2	1.4	0.31	3.73	0.04	0.01	68	339	2.78	1	7	14	1	1.57407	15.74	2.66429
139	40	165	57	4	2	36.2	75.33	0.58	43.2	2.3	0.36	2.79	0.09	0.02	50.2	224	2.64	0	6	5	0	1.16204	11.62	1.21304
140	46	168	73	2	1	19.3	9.38	1.23	44.8	1.32	0.31	4.2	0.3	0.02	68.2	203	2.91	0	7	3	0	1.52232	15.22	3.18182
141	35	165	56	3	1	42.3	98.98	1.08	46.2	1.38	0.28	3.31	0.12	0.04	64.6	282	2.78	1	6	7	1	1.39827	13.98	2.39855
142	37	160	50	2	1	123.4	951.05	2.13	46.5	1.24	0.36	3.55	0.05	0.04	67.8	229	3.25	0	8	7	1	1.45806	14.58	2.8629
143	36	160	52	2	2	21.1	17.61	0.56	45.5	1.63	0.22	1.63	0.03	0.02	52.2	239	2.59	0	6	3	0	1.14725	11.47	1
144	25	162	59	0	0	50.1	11.03	1.07	40	1.27	0.2	2.91	0.12	0.02	64.4	263	2.9	0	12	3	0	1.61	16.1	2.29134
145	33	158	48	1	1	165.6	130.6	1.34	49.4	1.53	0.46	8.45	0.02	0.02	80.6	329	2.65	1	8	5	0	1.63158	16.32	5.52288
146	41	158	52.5	1	1	52.5	10.8	0.56	42	2.14	0.33	3.02	0.12	0.03	53.4	184	1.95	0	8	3	0	1.27143	12.71	1.41121
147	40	153	60	1	1	193.3	79.2	0.56	44.3	1.63	0.21	3.97	0.08	0.02	67.2	345	3.04	1	6	10	1	1.51693	15.17	2.43558
148	44	167	65	3	1	32.8	12.25	1.09	42.2	1.31	0.28	2.94	0.13	0.02	62.9	218	2.82	1	10	14	1	1.49052	14.91	2.24427
149	45	158	65	4	1	200	18.04	5.99	38.3	1.367	1.14	0.41	8.58	0.19	83	355	4.03	0	9	14	1	2.1671	21.67	0.299927
150	40	160	60	3	2	34.6	12.71	1.43	39.7	1.59	0.3	3.39	0.12	0.02	62.6	187	2.67	1	10	12	1	1.57683	15.77	2.13208
151	34	160	64	1	1	83.3	12.9	1.57	42.4	2.23	0.41	3.62	0.21	0.03	55.6	263	3.12	0	9	9	1	1.31132	13.11	1.62332
152	46	151	48	2	1	60.1	46.4	0.56	45.3	1.31	0.15	3.85	0.15	0.01	71.6	228	3.31	0	6	7	1	1.58057	15.81	2.93893
153	36	160	50	3	2	61.3	61.64	0.62	44.2	1.89	0.3	5.35	0.02	0.02	70.6	322	2.41	1	5	7	1	1.59729	15.97	2.83069
154	34	160	90	3	2	37	9.6	5.44	45.3	2.58	0.33	4.31	0.17	0.02	58.2	311	2.89	1	8	9	1	1.28477	12.85	1.67054
155	25	166	56	0	0	59.74	35.44	0.69	43.6	1.72	0.36	4.6	0.14	0.05	67	250	3.47	1	10	11	1	1.5367	15.37	2.67442
156	29	168	87	1	0	152.6	20.38	1.08	39.3	1.77	0.32	4.29	0.09	0.03	66	265	2.68	1	13	8	1	1.67939	16.79	2.42373
157	30	165	54	0	0	35.9	12.58	1.3	44.4	1.33	0.26	3.25	0.16	0.02	64.8	248	2.84	1	2.5	5	0	1.45946	14.59	2.44361
158	41	158	55	2	1	47.4	41.64	0.68	45.8	1.86	0.27	2.52	0.13	0.02	52.4	231	2.36	0	8	3	0	1.1441	11.44	1.35484
159	44	160	61	3	1	135.1	2	1.53	43.4	1.62	0.32	2.94	0.14	0.01	58.4	224	3.33	1	7	14	1	1.34562	13.46	1.81481
160	47	152	53	3	2	73.5	28.6	0.56	44	0.98	0.22	5.53	0.02	0.03	81.6	153	2.81	1	8	8	1	1.85455	18.55	5.64286
161	27	166	54	0	0	76.9	40.92	0.56	45.6	1.58	0.41	2.66	0.04	0.02	56.5	171	2.54	1	6	5	0	1.23904	12.39	1.68354
181	35	166	61	1	1	23.7	12.21	0.56	40.9	2.48	0.54	4.06	0.04	0.02	56.8	210	2.34	0	12	4	0	1.38875	13.89	1.6371
182	30	168	63	0	0	66	94.7	0.56	45.3	2.5	0.58	4.57	0.32	0.05	57	308	2.39	0	10	3	0	1.25828	12.58	1.828
183	32	163	66.5	1	1	26.9	2	0.56	43.4	1.96	0.39	14.12	0.22	0.04	61.2	212	2.17	0	9	0	0	1.41014	14.1	7.20408
165	40	162	54	3	2	38.6	107.87	0.6	41.6	1.48	0.33	2.27	0.1	0.02	54	209	2.78	0	7.5	3	0	1.29808	12.98	1.53378
166	29	165	87	0	1	50.38	152.6	4.87	44.2	1.77	0.32	4.29	0.09	0.03	66	265	4.28	1	13	10	1	1.49321	14.93	2.42373
167	34	165	52.5	2	1	18.9	13.97	0.56	39.2	2.07	0.37	3.26	0.26	0.04	54.4	234	1.64	0	4	11	1	1.38776	13.88	1.57488
168	42	159	57.5	1	1	146.7	15.8	0.56	40.9	1.48	0.29	3.49	0.03	0.02	65.7	227	2.72	1	7	12	1	1.60636	16.06	2.35811
169	29	164	48.5	1	1	36	17.9	0.56	40.4	1.55	0.27	1.23	0.14	0.03	38.2	208	1.81	0	10	0	0	0.945545	9.46	0.793548
170	32	164	50	2	1	276.1	900.66	0.56	40.5	1.29	0.25	3.01	0.07	0.03	64.8	119	2.22	1	5	9	1	1.6	16	2.33333
171	35	165	55	2	1	83.2	285.53	0.56	45.9	1.68	0.14	2.34	0.04	0.03	55.4	193	3.03	0	6.5	3	0	1.20697	12.07	1.39286
172	44	164	64	2	1	27.7	4.04	0.56	40.1	1.88	0.32	2.32	0.1	0.04	49.7	199	2.47	0	4	4	0	1.2394	12.39	1.23404
194	37	159	65	1	1	65.1	28.18	1.15	45.7	2.1	0.19	3.01	0.05	0.03	55.8	312	2.98	0	5	12	1	1.22101	12.21	1.43333
174	34	160	60	1	1	35.2	25.6	1.2	39	2.5	0.69	5.5	0.28	0.05	61	277	3.09	1	6	5	0	1.5641	15.64	2.2
175	32	159	48	2	1	258	2	0.56	47.4	1.57	0.22	3.16	0.1	0.03	62.2	299	2.5	0	8	11	1	1.31224	13.12	2.01274
176	39	166	58	1	1	45.8	28.5	0.56	40.2	0.83	0.37	1.86	0.3	0.01	55	262	2.71	0	7	3	0	1.36816	13.68	2.24096
177	30	163	52	0	0	9.7	13.69	1.31	48.8	1.86	0.24	3.59	0.04	0.03	62.3	210	2.99	0	8	0	0	1.27664	12.77	1.93011
199	40	166.5	56.5	1	1	34.5	34.48	1.03	40.3	0.87	0.25	1.85	0.05	0.02	61	216	2.59	0	6	7	1	1.51365	15.14	2.12644
179	44	156	70	2	1	47.7	13.04	0.56	50.8	1.43	0.3	6.3	0.01	0.02	78.2	261	2.03	0	3	11	1	1.53937	15.39	4.40559
180	27	167	53	0	0	148.5	43.95	0.56	48.6	1.71	0.29	2.07	0.1	0.02	49.5	242	2.5	0	7	3	0	1.01852	10.19	1.21053
181	34	160	56	3	2	44.3	166.34	0.56	52.5	1.35	0.43	4.36	0.09	0.03	69.7	329	3.23	1	7	7	1	1.32762	13.28	3.22963
182	38	150	61.5	2	2	46.3	23.17	1.73	39.7	1.32	0.33	3.15	0.03	0.02	65	243	2.36	0	5	0	0	1.63728	16.37	2.38636
183	46	154	45	6	3	20.4	9.1	0.56	38.9	1.62	0.22	3.26	0.08	0.04	62.5	206	2.55	0	3	13	1	1.60668	16.07	2.01235
184	41	160	50	1	1	29.2	8.45	0.56	49.9	1.07	0.32	3.15	0.01	0.03	68.7	190	2.46	0	10	8	1	1.37675	13.77	2.94393
185	35	160	75	1	1	20.2	15.66	3.73	45.9	3.15	0.34	3.66	0.16	0.02	49.9	230	2.88	0	3	3	0	1.08715	10.87	1.1619
186	40	170	77	3	1	27.1	20.04	1.44	41.2	1.28	0.34	3.01	0.08	0.02	63.7	236	2.87	1	5	0	0	1.54612	15.46	2.35156
187	35	160	62.5	2	1	136.6	27.07	2.5	41.6	2.15	0.26	4.17	0.13	0.03	61.9	339	3.16	0	7	1	0	1.48798	14.88	1.93953
188	41	163	68	2	1	117.8	46.39	1.7	46.1	2.61	0.46	4.57	0.13	0.02	58.7	338	2.98	0	7	4	0	1.27332	12.73	1.75096
189	35	158	65	1	1	571.1	249.31	10.32	41.1	1.21	0.3	5.26	0.08	0.05	76.3	357	4.44	0	10	11	1	1.85645	18.56	4.34711
190	43	170	61	1	1	53.59	16.98	1.91	36.6	1.6	0.39	4.91	0.11	0.04	69.7	237	2.99	0	10	6	1	1.90437	19.04	3.06875
191	32	156	46	2	1	60.6	29.63	4.02	40.7	1.4	0.24	3.19	0.06	0.02	65	116	3.33	1	5	5	0	1.59705	15.97	2.27857
192	25	171	87	0	0	38.5	33.02	1.1	46	1.67	0.34	2.35	0.13	0.02	52.1	247	3.16	0	10	3	0	1.13261	11.33	1.40719
193	26	158	50	2	0	118.4	22.56	4.18	44.3	1.43	0.58	5.2	0.07	0.07	70.7	282	3.3	1	12	8	1	1.59594	15.96	3.63636
194	40	163	55	3	2	16.5	431.48	0.04	40.5	2	0.34	4.05	0.03	0.01	63	274	2.76	0	8	9	1	1.55556	15.56	2.025
195	37	158	45.5	3	1	287.4	86.11	2.73	38.1	1.48	0.29	3.22	0.04	0.02	63.8	273	3.32	1	4.5	5	0	1.67454	16.75	2.17568
196	40	170	70	2	1	105.9	132.72	4.35	42.1	1.96	0.5	5.79	0.09	0.03	69.1	332	3.55	1	12	13	1	1.64133	16.41	2.95408
197	38	158	57.5	2	0	49.4	301.77	0.99	45	2	0.37	5.36	0.13	0.04	67.8	363	2.61	0	10	6	1	1.50667	15.07	2.68
198	35	163	46	2	1	94.2	47.26	9.05	45.4	1.76	0.3	3.9	0.13	0.04	63.7	270	4.06	0	10	7	1	1.40308	14.03	2.21591
199	27	157	41	0	0	19.2	20.6	0.56	42.5	2.53	0.23	2.73	0.2	0.03	47.7	237	2.78	0	9	4	0	1.12235	11.22	1.07905
200	42	165	72	1	1	40.5	59.15	4.17	43.6	1.54	0.55	6.11	0.14	0.03	72.9	159	4.11	0	11	8	1	1.67202	16.72	3.96753
201	43	155	49	5	2	42.9	64.21	0.56	42.1	1.57	0.35	4.02	0.12	0.05	65.7	220	2.08	0	5	9	1	1.56057	15.61	2.56051
202	29	160	50	0	0	29	30.96	0.56	43.8	2.51	0.42	3.62	0.09	0.02	54.3	220	2.66	0	7	9	1	1.23973	12.4	1.44223
203	42	171	83	3	2	63.1	70.56	1.24	40.9	1.57	0.4	3.07	0.05	0.03	60	180	2.37	0	10	8	1	1.46699	14.67	1.95541
204	25	160	54	0	0	104.1	27.49	0.56	48.3	1.86	0.34	4.75	0.05	0.02	67.7	280	2.7	0	6	8	1	1.40166	14.02	2.55376
205	29	163	64	1	1	58.5	33.06	3.23	46.7	1.41	0.35	4.98	0.17	0.03	71.6	289	3.39	0	9	3	0	1.53319	15.33	3.53191
206	31	162	50	0	0	136.6	34.55	0.56	40.7	1.54	0.21	5.04	0.02	0.01	73.8	207	3.45	0	8	11	1	1.81327	18.13	3.27273
207	28	163	51.5	0	0	54.53	35.6	0.56	50.6	1.94	0.2	3.96	0.2	0.03	62.6	225	2.45	0	8	9	1	1.23715	12.37	2.04124
208	43	174	75	1	1	31	179.29	0.93	46.2	1.83	0.3	3.09	0.08	0.02	58.1	241	2.57	0	6	12	1	1.25758	12.58	1.68852
209	31	169	69	3	2	27.6	11.34	0.56	49.2	1.33	0.29	3.61	0.04	0.02	68.3	250	2.87	0	7	6	1	1.38821	13.88	2.71429
210	43	165	60	1	1	44.5	30.5	1.12	40.2	1.03	0.22	1.91	0.04	0.03	59.3	202	2.74	0	7	2	0	1.47512	14.75	1.85437
211	24	160	52	0	0	133	33.81	2.33	40.8	0.93	0.32	2.58	0.06	0.02	66.2	219	3.92	1	9	5	0	1.62255	16.23	2.77419
212	33	162	72	1	1	38.5	57	2.5	42.7	2.01	0.44	4.18	0.15	0.05	61.3	408	3.02	1	8	7	1	1.4356	14.36	2.0796
213	33	162	43	0	0	30.98	34.5	0.56	42.1	1.62	0.29	2.64	0.05	0.02	57.2	259	2.86	0	5	4	0	1.35867	13.59	1.62963
214	36	160	70	2	1	32.5	35.6	1.5	44.1	1.28	0.33	2.96	0.08	0.03	63.3	116	2.69	0	8	3	0	1.43537	14.35	2.3125
215	38	158	66	2	2	50.6	272.28	7.21	43.7	1.67	0.23	4.24	0.06	0.03	68.1	266	4.18	1	6	7	1	1.55835	15.58	2.53892
216	46	162	55	2	1	61.9	49.06	0.56	48.2	1.42	0.2	2.98	0.1	0.02	63.1	155	2.53	0	6	7	1	1.30913	13.09	2.09859
217	40	170	70	2	1	105.9	132.72	4.35	42.1	1.96	0.5	5.79	0.09	0.03	69.1	332	3.55	1	12	11	1	1.64133	16.41	2.95408
218	46	165	65	2	0	51.9	10.68	0.95	38.4	2.14	0.43	3.37	0.14	0.02	55.3	315	3.36	0	11	3	0	1.4401	14.4	1.57477
219	44	165	62.5	2	1	205.9	24.08	0.56	47.2	1.6	0.28	4	0.05	0.04	67.1	206	3.08	0	5	0	0	1.42161	14.22	2.5
220	42	166	60	1	1	218.5	2	2.33	45	1.56	0.29	5.16	0.01	0.01	73.3	320	2.83	0	7	7	1	1.62889	16.29	3.30769
221	39	165	58	2	1	81	40.21	4.46	46.1	2.01	0.25	4.06	0.02	0.02	63.9	338	2.77	0	7	3	0	1.38612	13.86	2.0199
222	42	168	58	3	2	146.9	109.4	13.4	39.8	3.12	0.34	4.37	0.18	0.04	54.3	218	3.82	0	9	3	0	1.36432	13.64	1.40064
223	42	170	60	4	2	215.8	43.64	11.38	39.9	1.44	0.28	4.65	0.05	0.04	71.9	246	4.34	1	6	7	1	1.80201	18.02	3.22917
224	38	169	64	2	2	68.6	41.65	1.71	47.7	1.96	0.26	3.1	0.04	0.02	57.7	247	3.61	1	8	9	1	1.20964	12.1	1.58163
225	34	163	60	2	2	66.2	63.6	0.56	42.1	1.3	0.32	3.42	0.05	0.02	67	236	2.84	1	8	8	1	1.59145	15.91	2.63077
226	32	163	50	1	1	32.1	267.74	0.56	45	1.58	0.24	2.57	0.09	0.01	57.2	150	2.67	0	6	3	0	1.27111	12.71	1.62658
227	36	166	50	3	1	15.3	2	0.56	38.5	2.08	0.32	3.18	0.23	0.04	54.4	158	2.07	0	8	0	0	1.41299	14.13	1.52885
228	40	158	55	2	2	35.2	2	1.68	44.2	1.51	0.29	2.88	0.04	0.01	60.9	182	2.78	0	4	3	0	1.37783	13.78	1.90728
260	27	158	55	0	0	112.4	10.55	0.62	48.5	2.74	0.43	5.68	0.15	0.03	62.9	241	2.91	0	7	6	1	1.29691	12.97	2.07299
263	38	165	52	1	1	78.3	252.35	0.79	44	1.05	0.21	4.52	0.04	0.04	77.2	204	2.51	1	8	8	1	1.75455	17.55	4.30476
231	44	160	55	0	0	113.6	65.21	2.44	47.5	1.07	0.21	5.02	0.02	0.04	78.9	368	3.54	0	20	12	1	1.66105	16.61	4.69159
232	32	163	56	2	1	50.2	49.11	0.71	43.5	2.31	0.25	2.8	0.53	0.04	57.3	251	2.46	1	8	8	1	1.31724	13.17	1.21212
233	38	155	46	0	0	41.8	106.9	0.62	45.9	1.32	0.3	6.11	0.02	0.02	78.6	259	3.45	1	5	7	1	1.71242	17.12	4.62879
234	43	156	68	4	1	178.7	2	1.39	46.8	1.44	0.23	5.6	0.05	0.04	76.1	321	3.55	1	7	10	1	1.62607	16.26	3.88889
235	41	168	62	0	0	34.6	156.64	0.56	39.5	1.52	0.34	2.94	0.46	0.06	55.3	182	2.58	1	7	8	1	1.4	14	1.93421
236	41	160	80	4	2	27	51.86	2.88	43.9	2.28	0.33	3.56	0.32	0.04	54.4	363	2.97	0	8	3	0	1.23918	12.39	1.5614
237	45	156	65	4	2	109.7	39.9	0.56	40.4	1.9	0.32	2.39	0.06	0.02	51	179	2.29	0	5	8	1	1.26238	12.62	1.25789
238	33	161	47	1	1	41.3	19.36	15.36	46.9	1.2	0.23	5.96	0.03	0.02	80.1	211	4.07	0	5	7	1	1.70789	17.08	4.96667
239	47	158	56	4	2	39.1	45.04	0.56	45.3	1.85	0.21	3.22	0.07	0.06	59.6	120	2.68	0	6	5	0	1.31567	13.16	1.74054
240	46	155	58	1	1	102.2	355.19	1.09	45	2	0.33	3.88	0.19	0.02	60.5	252	4.1	1	10	10	1	1.34444	13.44	1.94
241	25	165	47	0	0	83.47	28.09	1.28	44.1	1.59	0.28	2.89	0.09	0.01	59.5	195	2.1	1	9	5	0	1.34921	13.49	1.81761
242	34	159	65	0	0	52.5	27.5	1.1	45.8	2.32	0.56	6.09	0.2	0.02	67.6	271	3.37	0	9	4	0	1.47598	14.76	2.625
243	40	163	53	1	1	16.4	4.36	0.69	39.7	1.85	0.33	2.41	0.09	0.02	51.2	164	2.93	0	9	1	0	1.28967	12.9	1.3027
244	42	159	57.5	1	1	146.7	79.2	0.56	40.9	1.48	0.29	3.49	0.03	0.02	65.7	227	2.72	0	7	9	1	1.60636	16.06	2.35811
245	33	162	60	3	2	168	55.43	0.56	41.2	1.63	0.35	5.05	0.3	0.3	71.4	162	2.53	0	8	7	1	1.73301	17.33	3.09816
246	48	159	50	3	1	27.6	10.21	0.56	40.8	1.58	0.37	3.28	0.3	0.06	58.7	234	3.09	0	11	3	0	1.43873	14.39	2.07595
